# Supplementary material for: An Artificial Neural Network Prediction Model of Depressive Symptoms among Women with Abnormal Papanicolaou Smear Results before and after Diagnostic Procedures
Source: Life (Basel). 2024 Sep 7;14(9):1130. doi: 10.3390/life14091130 (PMC11432808; doi:10.3390/life14091130)
Supplement: Supplementary file 1 [file life-14-01130-s001.zip]

Archive with 1 entries (1 files):
- life-3147873-supplementary.pdf
